# Supplementary material for: A Novel Aptamer Biosensor Based on a Localized Surface Plasmon Resonance Sensing Chip for High-Sensitivity and Rapid Enrofloxacin Detection
Source: Biosensors (Basel). 2023 Dec 13;13(12):1027. doi: 10.3390/bios13121027 (PMC10741520; doi:10.3390/bios13121027)
Supplement: Supplementary file 1 [file biosensors-13-01027-s001.zip]

Archive with 1 entries (1 files):
- biosensors-2729385-supplementary.pdf
